# Supplementary material for: Succinylation heterogeneity in lung adenocarcinoma: from prognostic model to KLK6-driven tumor microenvironment remodeling
Source: Front Immunol. 2025 Nov 26;16:1718994. doi: 10.3389/fimmu.2025.1718994 (PMC12689508; doi:10.3389/fimmu.2025.1718994)
Supplement: Supplementary file 1 [file Table1.xlsx]

## Sheet: Sheet1
Table S1. The clinical information data of LAUD patients from TCGA and GEO databases. SD: standard deviation; IQR: inter-quartile range.
Variables	Discovery Cohort	Validation Cohort
	TCGA (500)	GSE3141 (58)	GSE13213 (117)	GSE30219 (83)	GSE31210 (226)	GSE37745 (106)	GSE50081 (127)	GSE72094 (398)
Gender
Male	230 (54.00%)	-	60 (51.3%)	65 (78.3%)	105 (46.5%)	46 (43.4%)	65 (51.2%)	176 (44.2%)
Female	270 (46.00%)	-	57 (48.7%)	18 (21.7%)	121 (535.5%)	60 (56.6%)	62 (48.8%)	222 (55.8%)
Unknown	-	58 (100%)		-		-
Age at Diagnosis
Mean (SD)	65.26 (10.05)	-	60.68 (10.17)	61.14 (9.10)	59.58 (7.40)	62.94 (9.22)	68.73 (9.71)	68.73 (9.71)
Median Survival Time								1595 (1402)
OS, Days (IQR)	654.50 (707)	902 (962.75)	2041 (1323.5)	2070 (2640)	1744.5 (816.5)	1454 (2425.3)	1595 (1402)
Survival Event
Alive	318 (63.60%)	26 (44.8%)	68 (58.1%)	40 (48.2%)	191 (84.5%)	29 (27.4%)	76 (59.8%)	285 (71.6%)
Dead	182 (36.40%)	32 (55.2%)	49 (41.9%)	43 (51.8%)	35 (15.5%)	77 (72.6%)	51 (40.2%)	113 (28.4%)
Stage
I	266 (53.20%)	-	79 (67.5%)	69 (83.1%)	168 (74.3%)	70 (66%)	92 (72.4%)	254 (63.8%)
II	119 (23.80%)	-	13 (11.1%)	3 (3.6%)	58 (25.7%)	19 (17.9%)	35 (27.6%)	67 (16.8%)
III	81 (16.20%)	-	25 (21.4%)	1 (1.2%)	0 (0)	13 (12.3%)	0 (0)	57 (14.3%)
IV	26 (5.20%)	-	0 (0)	10 (12%)	0 (0)	4 (3.8%)	0 (0)	15 (3.8%)
Unknown	8 (1.60%)	58 (100%)	-	-	-		-	5 (1.3%)
