# Supplementary material for: Succinylation heterogeneity in lung adenocarcinoma: from prognostic model to KLK6-driven tumor microenvironment remodeling
Source: Front Immunol. 2025 Nov 26;16:1718994. doi: 10.3389/fimmu.2025.1718994 (PMC12689508; doi:10.3389/fimmu.2025.1718994)
Supplement: Supplementary file 3 [file Table3.xlsx]

## Sheet: Sheet1
Table S3. The abbreviation List.
Abbreviation	Full Name
LUAD	Lung Adenocarcinoma
TCGA	The Cancer Genome Atlas
GEO	Gene Expression Omnibus
PCA	Principal Component Analysis
TME	Tumor Microenvironment
scRNA-seq	Single-cell RNA sequencing
hdWGCNA	high-dimensional weighted gene co-expression networks analysis
KLK6	Kallikrein-related peptidase 6
ECM	Extracellular Matrix
NSCLC	Non-Small Cell Lung Cancer
ICIs	Immune Checkpoint Inhibitors
PTMs	Post-Translational Modifications
TCA	Tricarboxylic Acid
SUCLG2	Succinyl-CoA synthetase GDP-forming subunit beta
OXCT1	3-Oxoacid CoA-Transferase 1
LACTB	Lactamase Beta
DEGs	Differentially Expressed Genes
FDR	False Discovery Rate
CNV	Copy Number Variation
PD-L1	Programmed Cell Death Ligand 1
CTLA4	Cytotoxic T Lymphocyte-Associated Antigen-4
PD-1	Programmed Cell Death 1
ACT	adoptive T cell therapy
ssGSEA	single-sample Gene Set Enrichment Analysis
OS	Overall Survival
GO	Gene Ontology
KEGG	Kyoto Encyclopedia of Genes and Genomes
LASSO	Least Absolute Shrinkage and Selection Operator
SHAP	SHapley Additive exPlanations
PFS	Progression-Free Survival
ROC	Receiver Operating Characteristic
AUC	Area Under the Curve
HLA	Human Leukocyte Antigen
INFG	Interferon gamma
TIDE	Tumor Immune Dysfunction and Exclusion
MSI	microsatellite instability
MDSC	myeloid-derived suppressor cells
TAM	tumor-associated macrophages
IPS	Immunophenoscore
TMB	Tumor Mutation Burden
IC50	Half Maximal Inhibitory Concentration
DCA	Decision Curve Analysis
UMAP	Uniform Manifold Approximation and Projection
t-SNE	t-distributed Stochastic Neighbor Embedding
CopyKAT	Copy number karyotyping of aneuploid tumors
SNN	Shared Nearest Neighbor
SCENIC	Single-cell regulatory network inference and clustering
TFs	Transcription Factors
RCTD	Robust Cell Type Decomposition
DMEM	Dulbecco's Modified Eagle Medium
FBS	Fetal Bovine Serum
NK	Natural Killer
cDNA	complementary DNA
qRT-PCR	quantitative Real-Time Polymerase Chain Reaction
GAPDH	Glyceraldehyde-3-Phosphate Dehydrogenase
SDS-PAGE	Sodium Dodecyl-Sulfate Polyacrylamide Gel Electrophoresis
PVDF	Polyvinylidene Fluoride
HRP	Horseradish Peroxidase
IHC	Immunohistochemical
FFPE	Formalin-Fixed Paraffin-Embedded
CCK-8	Cell Counting Kit-8
PBS	Phosphate-Buffered Saline
MPR	Major Pathological Response
NMPR	Non-Major Pathological Response
TN	Treatment-Naive
MK	midkine
CAF	Cancer-Associated Fibroblast
myCAF	myofibroblastic Cancer-Associated Fibroblast
iCAF	inflammatory Cancer-Associated Fibroblast
apCAF	antigen-presenting Cancer-Associated Fibroblast
vCAF	vascular Cancer-Associated Fibroblast
EMT	Epithelial-Mesenchymal Transition
TGF-β	Transforming Growth Factor Beta
HIF-1	Hypoxia-Inducible Factor 1
MISTy	(Framework for) Multimodal Intersection Analysis for Spatial Data
AIS	Adenocarcinoma in Situ
MIA	Minimally Invasive Adenocarcinoma
IAC	Invasive Adenocarcinoma
a-SMA	alpha-Smooth Muscle Actin
FAP	fibroblast activation protein
Tregs	Regulatory T Cells
DNAss	DNA methylation-based stemness index
RNAss	RNA expression-based stemness index
